# Supplementary material for: Effects of Substrate and Annealing Conditions on the Ferroelectric Properties of Non-Doped HfO2 Deposited by RF Plasma Sputter
Source: Nanomaterials (Basel). 2024 Aug 25;14(17):1386. doi: 10.3390/nano14171386 (PMC11396947; doi:10.3390/nano14171386)
Supplement: Supplementary file 1 [file nanomaterials-14-01386-s001.zip]

Archive with 1 entries (1 files):
- nanomaterials-3082908-supplementary.pdf
